# Supplementary material for: Selected Aspects of Self-Regulation: How People Cope with Danger and Change in the Context of COVID-19 (Research in Poland and Ukraine)
Source: Int J Environ Res Public Health. 2026 May 4;23(5):606. doi: 10.3390/ijerph23050606 (PMC13205806; doi:10.3390/ijerph23050606)
Supplement: Supplementary file 1 [file ijerph-23-00606-s001.zip]

Archive with 4 entries (4 files):
- Supplementary_Material_S1.docx.pdf
- Supplementary_Material_S2.docx.pdf
- Supplementary_Material_S3.docx.pdf
- Supplementary_Material_S4.docx.pdf
